# Supplementary material for: Improving spatial prediction of Schistosoma haematobium prevalence in southern Ghana through new remote sensors and local water access profiles
Source: PLoS Negl Trop Dis. 2018 Jun 4;12(6):e0006517. doi: 10.1371/journal.pntd.0006517 (PMC6014678; doi:10.1371/journal.pntd.0006517)
Supplement: S1 Table — (XLSX) [file pntd.0006517.s001.xlsx]

## Sheet: Prevalence data
Community name	District	School name	Lat	Long	In register			Present			Enrolled			Completed			Positive			Std prev
					M	F	%	M	F	%	M	F	%	M	F	%	M	F	%	M	F	ALL
Sukurong-Bethlehem	UPPER WEST AKIM	Methodist Primary	5.80943	-0.613338	34	34	100	25	30	80.8824	24	27	92.7273	22	27	96.0784	10	11	42.8571	40	40.8333	40.4167
Asamama	ATIWA	Presby Primary	6.33501	-0.676002	33	28	100	21	19	65.5738	21	17	95	21	17	100	13	3	42.1053	61.1111	19.2857	40.1984
Kwasi Nyarko	UPPER WEST AKIM	Presby Primary A & B	5.80886	-0.434602	55	45	100	36	28	64	34	27	95.3125	34	27	100	12	8	32.7869	36.6667	32.1023	34.3845
Banso	ATIWA	RC Primary	6.24868	-0.62658	34	38	100	26	29	76.3889	26	27	96.3636	26	27	100	8	9	32.0755	30.7692	34.7059	32.7376
Akim-Asantemang	BIRIM CENTRAL	Presby Primary	5.86229	-0.852592	33	31	100	23	23	71.875	23	21	95.6522	23	21	100	6	7	29.5455	26.1364	38.3333	32.2348
Awenare	ATIWA	Presby Primary	6.27158	-0.623414	17	28	100	16	25	91.1111	16	25	100	16	25	100	5	6	26.8293	33.6364	24.0385	28.8374
Adasawase	ATIWA	Presby Primary	6.40807	-0.51949	33	43	100	22	23	59.2105	22	23	100	21	23	97.7778	3	9	27.2727	15	39.3939	27.197
Mankrong	AYENSUANO	DA Primary	5.973	-0.414655	35	26	100	27	22	80.3279	27	22	100	27	22	100	8	5	26.5306	29.6703	22.7273	26.1988
Enyiresi	ATIWA	RC Primary	6.43088	-0.58193	38	22	100	25	16	68.3333	25	16	100	25	16	100	8	4	29.2683	26.5873	25.3968	25.9921
Akim-Eshiem	BIRIM CENTRAL	AME Zion Primary	5.71587	-0.762292	49	42	100	38	29	73.6264	38	29	100	38	29	100	9	8	25.3731	23.8636	27.619	25.7413
Nyanoa	UPPER WEST AKIM	Methodist Primary	5.73044	-0.619371	58	45	100	44	43	84.466	41	43	96.5517	41	43	100	11	13	28.5714	28.9216	22.4138	25.6677
Akim-Batabi	BIRIM CENTRAL	Presby Primary	5.90968	-0.915001	24	24	100	21	19	83.3333	21	19	100	21	18	97.5	6	3	23.0769	26.3889	17.1429	21.7659
Kuano	AYENSUANO	DA Primary	6.00914	-0.528827	37	30	100	31	24	82.0896	31	24	100	30	24	98.1818	7	5	22.2222	22.6496	20.8333	21.7415
Awaham	WEST AKIM	Presby Primary	5.95637	-0.711101	68	70	100	64	50	82.6087	53	43	84.2105	53	43	100	11	9	20.8333	20.3812	20.671	20.5261
Dokyi	KWAEBIBIREM	Presby Primary	6.14388	-0.655431	12	14	100	8	10	69.2308	8	10	100	8	10	100	2	1	16.6667	33.3333	6.25	19.7917
Akim-Kokoben	BIRIM SOUTH	Presby Primary	5.85015	-0.915738	42	30	100	37	24	84.7222	37	24	100	37	24	100	8	3	18.0328	22.4242	13.5714	17.9978
Abenaso	KWAEBIBIREM	Presby Primary B	6.21574	-0.741516	32	30	100	26	22	77.4194	26	22	100	26	22	100	5	5	20.8333	19.0476	16.6667	17.8571
Akim Osorase	BIRIM SOUTH	RC Primary	5.84744	-0.96931	45	45	100	34	31	72.2222	32	31	96.9231	31	31	98.4127	8	4	19.3548	23.3333	12.1429	17.7381
Mfranor	AYENSUANO	Presby Primary	5.99685	-0.56567	34	24	100	21	17	65.5172	21	17	100	21	17	100	3	3	15.7895	15	18.3333	16.6667
Asuotwene	UPPER WEST AKIM	Presby Primary	5.78787	-0.53895	66	44	100	54	29	75.4545	49	24	87.9518	49	24	100	6	4	13.6986	12.5	18.5714	15.5357
Bomaa	ATIWA	Presby Primary	6.28659	-0.589658	40	34	100	34	25	79.7297	34	25	100	34	25	100	6	4	16.9492	17.4242	13.3333	15.3788
Oda-Nkwanta	BIRIM CENTRAL	LA Primary B	5.97696	-1.00829	50	29	100	27	24	64.557	24	23	92.1569	24	23	100	3	4	14.8936	12.5	17.0455	14.7727
Dome	AYENSUANO	RC Primary	6.01853	-0.533093	39	32	100	26	26	73.2394	26	26	100	26	26	100	4	4	15.3846	14.881	14.5833	14.7321
Akim-Wenchi	DENKYEMBOUR	Presby Primary	5.97842	-0.92829	50	50	100	35	43	78	35	43	100	35	43	100	4	8	15.3846	10.6643	17.7174	14.1909
Breman	UPPER WEST AKIM	Anglican Primary	5.74689	-0.608203	43	33	100	33	22	72.3684	33	22	100	33	22	100	5	3	14.5455	15	12.5	13.75
Asuofori	WEST AKIM	LA Primary	5.97944	-0.729467	31	30	100	26	25	83.6066	26	25	100	26	25	100	3	4	13.7255	11.5385	15.7051	13.6218
No. 4	DENKYEMBOUR	RC Primary	5.98077	-0.835952	35	41	100	21	24	59.2105	21	21	93.3333	21	21	100	2	3	11.9048	12.5	14.2857	13.3929
Krodua	UPPER WEST AKIM	DA Primary	5.7619	-0.604131	55	36	100	47	30	84.6154	47	30	100	47	30	100	5	5	12.987	10.6884	16.0714	13.3799
Kwamang	KWAEBIBIREM	Presby Primary	6.20498	-0.715891	35	32	100	28	26	80.597	28	26	100	28	26	100	3	4	12.963	10.7143	14.5833	12.6488
Adjobue	AKYEMANSA	Presby Primary	5.96971	-1.07632	32	24	100	21	19	71.4286	21	17	95	21	17	100	1	2	7.89474	5	20	12.5
Abompe	KWAEBIBIREM	Presby Primary	6.20049	-0.879407	18	20	100	11	16	71.0526	11	16	100	11	16	100	2	1	11.1111	16.6667	8.33333	12.5
Mepom	UPPER WEST AKIM	Presby Primary	5.79142	-0.596093	55	62	100	46	50	82.0513	47	43	93.75	47	43	100	6	5	12.2222	12.8623	11.4719	12.1671
Asamang-Tamfoe	ATIWA	DA United Primary	6.36604	-0.526623	26	25	100	19	20	76.4706	19	20	100	19	20	100	3	1	10.2564	18.4524	5.55556	12.004
Okumaning	DENKYEMBOUR	Methodist Primary	6.12053	-0.912862	49	49	100	40	40	81.6327	39	40	98.75	39	40	100	5	4	11.3924	13.369	10.2757	11.8223
Abakoase	ATIWA	RC Primary	6.41851	-0.627284	28	29	100	17	18	61.4035	17	18	100	17	18	100	2	2	11.4286	12.5	11.1111	11.8056
Kwaboanta	AYENSUANO	Presby Primary	5.91802	-0.561399	48	33	100	25	12	45.679	25	11	97.2973	25	9	94.4444	2	1	8.82353	11.1111	12.5	11.8056
Asuokaw	UPPER WEST AKIM	Methodist Primary	5.82116	-0.630963	55	61	100	42	43	73.2759	42	43	100	42	41	97.6471	3	6	10.8434	8.33333	13.7446	11.039
Topaase	WEST AKIM	Methodist Primary	5.88575	-0.712879	36	24	100	28	22	83.3333	28	22	100	28	21	98	3	2	10.2041	11.5385	10	10.7692
Moseaso	ATIWA	Methodist Primary	6.36885	-0.540658	40	39	100	27	28	69.6203	27	28	100	26	28	98.1818	3	3	11.1111	10.7955	10.7143	10.7549
Akim-Anyinam	BIRIM SOUTH	Kotoku Methodist Primary	5.86232	-0.945382	22	16	100	17	15	84.2105	17	15	100	17	15	100	3	0	9.375	21.2121	0	10.6061
Ekorso	ATIWA	SDA Primary	6.31575	-0.68823	29	15	100	19	8	61.3636	19	8	100	19	8	100	4	0	14.8148	21.1111	0	10.5556
Bomso	KWAEBIBIREM	Presby Primary	6.27038	-0.781241	31	25	100	20	12	57.1429	20	12	100	20	12	100	4	0	12.5	20.8333	0	10.4167
Nankese	SUHUM	MA Primary	6.09003	-0.379103	50	52	100	36	28	62.7451	35	21	87.5	35	21	100	4	1	8.92857	15.7197	4.16667	9.94318
Dwenase	DENKYEMBOUR	Presby Primary	6.09632	-0.693895	42	41	100	32	32	77.1084	32	32	100	32	32	100	1	5	9.375	2.94118	15.4762	9.20868
Dokrokyewa	AYENSUANO	Presby Primary	5.93248	-0.516649	46	45	100	24	23	51.6484	22	23	95.7447	22	23	100	3	1	8.88889	14.1667	3.57143	8.86905
Owawase	AYENSUANO	DA Primary	5.95717	-0.358792	28	25	100	19	20	73.5849	19	19	97.4359	19	19	100	2	2	10.5263	8.33333	9.09091	8.71212
Kakoase Anomakojo	WEST AKIM	Presby Primary	5.94585	-0.79519	35	32	100	28	22	74.6269	28	22	100	28	22	100	1	3	8	3.33333	13.8095	8.57143
Okorase	UPPER WEST AKIM	Presby Primary	5.79747	-0.523079	47	37	100	28	24	61.9048	40	4	84.6154	40	4	100	6	0	13.6364	16.6667	0	8.33333
Akwaboso	ATIWA	Methodist Primary	6.34539	-0.650267	18	22	100	18	20	95	18	19	97.3684	19	18	100	3	1	10.8108	12.5	4.16667	8.33333
Adarkwa	SUHUM	Methodist Primary	6.09412	-0.433044	35	31	100	20	19	59.0909	20	19	100	20	19	100	1	2	7.69231	3.33333	12.5	7.91667
Akyeansa	AYENSUANO	Presby Primary A & B	6.0303	-0.558098	50	50	100	32	40	72	33	38	98.6111	32	38	98.5915	2	4	8.57143	4.34783	10.7955	7.57164
Kukua	SUHUM	RC Primary	5.99559	-0.329215	25	20	100	20	13	73.3333	20	13	100	20	13	100	1	1	6.06061	5	10	7.5
Otchereso	AKYEMANSA	Presby Primary	6.02123	-1.14113	41	32	100	27	24	69.863	27	24	100	27	24	100	1	1	3.92157	3.57143	10	6.78571
Sakyikrom	DENKYEMBOUR	LA Primary	6.06827	-0.746175	19	15	100	16	15	91.1765	16	15	100	16	15	100	2	0	6.45161	13.3333	0	6.66667
Pabi	WEST AKIM	LA Primary	5.96141	-0.606991	45	36	100	26	28	66.6667	26	28	100	26	28	100	1	2	5.55556	4.16667	9.09091	6.62879
Ayeh-Kokoso	AYENSUANO	Presby Primary	5.96593	-0.456582	55	47	100	39	33	70.5882	38	33	98.6111	38	33	100	1	3	5.6338	2.38095	10.7143	6.54762
Asikasu	UPPER WEST AKIM	Methodist Primary	5.77774	-0.568705	59	25	100	38	18	66.6667	38	18	100	38	18	100	5	0	8.92857	13.0252	0	6.51261
Otumi	KWAEBIBIREM	Presby Primary A & B	6.21957	-0.912132	45	44	100	22	27	55.0562	22	27	100	22	27	100	1	2	6.12245	4.16667	8.33333	6.25
Ammako	WEST AKIM	Presby Primary	5.89895	-0.601062	29	18	100	23	10	70.2128	23	10	100	22	10	96.9697	1	1	6.25	3.84615	8.33333	6.08974
Topremang	DENKYEMBOUR	Presby Primary B	6.05428	-0.765819	28	23	100	16	19	68.6275	16	19	100	16	19	100	0	2	5.71429	0	11.1111	5.55556
Densuso	SUHUM	DA Primary	6.10006	-0.482086	22	14	100	16	11	75	16	11	100	16	11	100	0	2	7.40741	0	11.1111	5.55556
Muorso	ATIWA	Methodist Primary	6.36434	-0.602873	24	25	100	17	17	69.3878	17	17	100	17	17	100	0	2	5.88235	0	11.1111	5.55556
Oworam	WEST AKIM	Presby Primary	5.93965	-0.604495	39	20	100	19	14	55.9322	18	14	96.9697	18	14	100	1	1	6.25	4.16667	5.55556	4.86111
Tweapease	KWAEBIBIREM	Presby Primary	6.26808	-0.808558	40	46	100	28	39	77.907	28	39	100	28	39	100	0	3	4.47761	0	8.42391	4.21196
Anyinase	AKYEMANSA	RC Primary A	5.99564	-1.05452	27	23	100	20	18	76	20	18	100	20	18	100	2	0	5.26316	8.33333	0	4.16667
Akim-Akroso Nazareth	BIRIM CENTRAL	MA Primary	5.78569	-0.779983	16	18	100	11	14	73.5294	11	13	96	11	13	100	1	0	4.16667	8.33333	0	4.16667
Akim-Atuntumirem	BIRIM SOUTH	Presby Primary	5.87093	-0.982324	15	13	100	11	9	71.4286	11	9	100	11	9	100	1	0	5	8.33333	0	4.16667
Kyekyewere	AYENSUANO	Presby Primary	5.92975	-0.398501	54	44	100	44	42	87.7551	44	42	100	43	41	97.6744	2	1	3.57143	4.34783	2.27273	3.31028
Akim-Anamase	BIRIM SOUTH	RC Primary	5.87273	-0.901602	23	22	100	12	13	55.5556	12	12	96	12	12	100	1	0	4.16667	5.55556	0	2.77778
Ekoso	WEST AKIM	Presby Primary A	5.90465	-0.724735	92	77	100	50	45	56.213	43	32	78.9474	43	32	100	1	1	2.66667	2.17391	2.63158	2.40275
Brekumanso	WEST AKIM	LA Primary	5.91404	-0.623699	28	18	100	20	15	76.087	20	15	100	20	15	100	0	0	0	0	0	0
Adubiase	AKYEMANSA	DA Primary B	6.0535	-1.16227	58	45	100	41	37	75.7282	34	34	87.1795	34	34	100	0	0	0	0	0	0
Kofi Pare	AYENSUANO	Presby Primary	5.95115	-0.573384	41	26	100	21	14	52.2388	21	14	100	21	14	100	0	0	0	0	0	0
Overal					2802	2418	100	1982	1764	71.7625	1949	1679	96.85	1941	1671	99.559	270	227	13.7597	13.9616	12.3675	13.1645
