# Supplementary material for: Improving spatial prediction of Schistosoma haematobium prevalence in southern Ghana through new remote sensors and local water access profiles
Source: PLoS Negl Trop Dis. 2018 Jun 4;12(6):e0006517. doi: 10.1371/journal.pntd.0006517 (PMC6014678; doi:10.1371/journal.pntd.0006517)
Supplement: S2 Table — (XLSX) [file pntd.0006517.s002.xlsx]

## Sheet: Correlation matrix
NONE (Mask 1)
	NDVI	EVI	SAVI	MSAVI	NDWI	MNDWI
NDVI	---	0.91	0.98	0.97	-0.98	-0.6
EVI	0.9	---	0.95	0.95	-0.84	-0.36
SAVI	0.97	0.96	---	0.99	-0.95	-0.56
MSAVI	0.96	0.97	0.99	---	-0.94	-0.56
NDWI	-0.99	-0.89	-0.96	-0.95	---	0.69
MNDWI	-0.57	-0.34	-0.51	-0.49	0.63	---
UNPOPULATED AREAS (Mask 2)
	NDVI	EVI	SAVI	MSAVI	NDWI	MNDWI
NDVI	---	0.9	0.98	0.98	-0.98	-0.61
EVI	0.91	---	0.94	0.94	-0.83	-0.34
SAVI	0.97	0.97	---	0.99	-0.95	-0.57
MSAVI	0.96	0.97	0.99	---	-0.94	-0.56
NDWI	-0.99	-0.89	-0.96	-0.95	---	0.7
MNDWI	-0.59	-0.38	-0.52	-0.51	0.64	---
WATER BODIES (Mask 4)
	NDVI	EVI	SAVI	MSAVI	NDWI	MNDWI
NDVI	---	0.92	0.98	0.97	-0.98	-0.67
EVI	0.9	---	0.95	0.96	-0.87	-0.49
SAVI	0.97	0.96	---	0.99	-0.95	-0.65
MSAVI	0.96	0.97	0.99	---	-0.95	-0.65
NDWI	-0.99	-0.89	-0.97	-0.97	---	0.76
MNDWI	-0.71	-0.56	-0.7	-0.7	0.78	---
UNMINED WATER BODIES (Mask 5)
	NDVI	EVI	SAVI	MSAVI	NDWI	MNDWI
NDVI	---	0.9	0.97	0.96	-0.98	-0.64
EVI	0.92	---	0.94	0.94	-0.84	-0.41
SAVI	0.97	0.97	---	0.99	-0.94	-0.63
MSAVI	0.96	0.97	0.99	---	-0.94	-0.63
NDWI	-0.99	-0.9	-0.96	-0.96	---	0.74
MNDWI	-0.68	-0.54	-0.69	-0.68	0.77	---
SWAPS (Mask 6)
	NDVI	EVI	SAVI	MSAVI	NDWI	MNDWI
NDVI	---	0.92	0.95	0.94	-0.95	-0.61
EVI	0.86	---	0.97	0.98	-0.83	-0.45
SAVI	0.97	0.94	---	0.99	-0.91	-0.55
MSAVI	0.96	0.95	0.99	---	-0.89	-0.53
NDWI	-0.98	-0.83	-0.96	-0.95	---	0.76
MNDWI	-0.55	-0.3	-0.52	-0.51	0.65	---
